# Supplementary material for: Personalized Pathogenicity Assessment of RPE65 Gene Mutations Using Patient-Specific hiPSC-Derived Retinal Pigment Epithelium Model
Source: Int J Mol Sci. 2026 Jun 23;27(13):5643. doi: 10.3390/ijms27135643 (PMC13361107; doi:10.3390/ijms27135643)
Supplement: Supplementary file 1 [file ijms-27-05643-s001.zip]

Archive with 1 entries (1 files):
- ijms-4304491-supplementary.pdf
